# Supplementary material for: Blood Glucose Prediction from Nutrition Analytics in Type 1 Diabetes: A Review
Source: Nutrients. 2024 Jul 10;16(14):2214. doi: 10.3390/nu16142214 (PMC11280346; doi:10.3390/nu16142214)
Supplement: Supplementary file 1 [file nutrients-16-02214-s001.zip]

Archive with 1 entries (1 files):
- nutrients-3085381-supplementary.pdf
